# Supplementary material for: Assessment of Stress Caused by Environmental Changes for Improving the Welfare of Laboratory Beagle Dogs
Source: Animals (Basel). 2023 Mar 19;13(6):1095. doi: 10.3390/ani13061095 (PMC10044678; doi:10.3390/ani13061095)
Supplement: Supplementary file 1 [file animals-13-01095-s001.zip]

Archive with 1 entries (1 files):
- animals-2257291-supplementary.pdf
